# Supplementary material for: Genome-Wide Analysis of ZAT Gene Family in Osmanthus fragrans and the Function Exploration of OfZAT35 in Cold Stress
Source: Plants (Basel). 2023 Jun 16;12(12):2346. doi: 10.3390/plants12122346 (PMC10305554; doi:10.3390/plants12122346)
Supplement: Supplementary file 1 [file plants-12-02346-s001.zip]

Archive with 14 entries (14 files):
- Figure S1 Syteny analysis.pdf
- Figure S2 motif of 89 ZAT genes.pdf
- Figure S3 cis-element analysis.pdf
- Figure S4 salt stress heatmap.pdf
- Figure S5 cold stress heatmap.pdf
- Table S1 The Physicochemical Characteristics of OfZATs.xlsx
- Table S2 The sequences of 15 motifs in 89 ZATs.xlsx
- Table S3 The sequences of 15 motif in OfZATs.xlsx
- Table S4 The FPKM values of OfZATs in different O. fragrans tissues.xlsx
- Table S5 The FPKM values of OfZATs  in the salt stress treatment  and control.xlsx
- Table S6  The FPKM values of OfZATs  during cold stress treatment.xlsx
- Table S7 Primer sequences  for qRT-PCR and sqRT-PCR.xlsx
- Table S8 Primer sequences  for qRT-PCR.xlsx
- Table S9  Primer sequences used for OfZAT35 amplification.xlsx
