# Supplementary material for: Genome-Wide Analysis of ZAT Gene Family in Osmanthus fragrans and the Function Exploration of OfZAT35 in Cold Stress
Source: Plants (Basel). 2023 Jun 16;12(12):2346. doi: 10.3390/plants12122346 (PMC10305554; doi:10.3390/plants12122346)
Supplement: Supplementary file 1 [file plants-12-02346-s001.zip › Table S1 The Physicochemical Characteristics of OfZATs.xlsx]

## Sheet: Sheet1
Table S1 The Physicochemical Characteristics of OfZATs
Gene ID	Gene name	Amino acid sequence	Theoretical pI	Molecular weight (average) MW	Subcelluar location
evm.model.Contig309.52	OfZAT1	MGEGRTTANGGIEMRETYQAAKAIVLHLVIKRRHRPHLRRWRRRFSIHWLHLPATSISTNIEEDEDMANCLILLAQSVVSLPKNSITTKDRIYTYECKTCNRSFPSFQALGGHRASHKKPKQSENDRKETLVDVPSWLITEEEEGGQSHKSFLGYTHDKPKIHECSICGSEFSSGQALGGHMRRHRNPNSTRVNESSSRDAEKTRNILALDLNLPAPAEDDHGPGSGPETKFTIFYQPSRSSLLRRGHGGLPLLEEREWL*	9.11	29483.2	nucleus
evm.model.Contig37.11	OfZAT2	MVAPQESMVIRDHNHVIKGKRTKRQRPISQLSLTMASSSCSSAEVSGGGFGGAVTEEEEEEYMANCLILLAKGKTQKLYEQPPVTRSNVYQCKTCNRCFPSFQALGGHRASHKKLQTTSLEENVLEISNDRGTNLSFQISRCRDLCSPQNNKSRVHECSICGAEFTSGQALGGHMRRHRPLPYHDQDSLKAQKSRNLLSLDLNLPAASEDDDDDHREYSKFSFASKEQVFSTSPLVDCHLYNFSDKQENCYLQ*	7.11	28396.8	nucleus
evm.model.Contig78.18	OfZAT3	MMKRGREEEEADQNMKSMANCLMLLSNGGGAFDSAVDSSAARVFECKTCNKQFQSFQALGGHRASHKKPRLMGEQHSSELRTSPAKPKTHECPVCGMEFAIGQALGGHMRKHRTAAVNESHQLPTAQPTLSLTPPYPHPIVKRSNSRRVFSLDLNLTPLENKVTYTRICFVQCHIY*	9.3	19612.5	nucleus
evm.model.Contig78.17	OfZAT4	MTMKRSREEEADRNLKSMAISLMLLSNGGGGAFDSTVDTSAARVFECKTCNRQFPSFQALGGHRASHKKPRLMGEQHSGELRTSPAKPKTHECPVCGMEFAIGQALGGHMRRHRTAAVNENNEKPLLPLPTLSLSPPHPHPIVKRSNSRRVLCLDLNLTPSENKFLLFGKMVPTVHCLF*	9.73	19781.9	nucleus
evm.model.Contig86.127	OfZAT5	MEAPVDVAAGPCKDLAHIVKGVRTKRQRPQSPIPSIIRGGGDAHCDAILHHNNRGSGSSTDLESMSITSEDEETAKCLILLAQGHRFPPKSKIDHDEDYKFNSKKYIETSSTDGNKAGIFVYECKTCSRTFPSFQALGGHRASHKKPKNMAKRAFFLSDSEDDFSFTMHKNDIKISSPPRLQPVNNKKNSSFHSFKVHECSYCGAEFTSGQALGGHMRRHRGSGGPAVAAANTNLSPSPVAATNTTLSLSTPMSQASFDYYNQEYEESKKSTRNSLTLDLNLPAPEDEHKQQQQKEAEFVFSTTPALVDCHY*	8.07	34355.3	nucleus
evm.model.Contig9.358	OfZAT6	MDCIEDQPPNFKHYCRVCKKGFMCGRALGGHMRAHGIGDENGNLDEEDPTSDWEDKNDRTCNKRMYQLRTNPNRLKSCRICENCGKEFFSWKAFLEHGKCSSDAESLFSSPESEAEEDEGGGRRAGGGWTKRKRSLRAKNCRQWWRKWSPPLPPLGRRSDGMQWPTFSSPRTSTPLDKAKGVSSNNSKGKFECQACKKVFNSHQALGGHRASHKRIKGCYAAKQDQDHQLDDHSLADEDVITHDEFFPASKSPYNSPTVQFEQGSTALVGAARRKSKVHECIICHRVFSSGQALGGHKRCHWITSNSPADTTKLRFHHHVEPINHYKPKIKNSDQALDLNLPAWADNMSGLRRDPRNPLSFEVSTDIHLHPWINTGHDETITGDINNDPIQYYQRNEDD…	8.09	52294.8	nucleus
evm.model.Contig297.100	OfZAT7	MEMLEEFTKHKDQMILKRKRTKQLRPSHSSSSSGGGCGGGRGGGNEFRSLVSSPTTTTTSSGISTSTEEDEDMANCLILLAQSGDKVEKFSNRKFTEMANITQGKVGIYVYKCKTCNRTFPSFQALGGHRASHKKPKSSSDDPKKSSPFDHIDEEKKLIIARLSPPPSIQSSSKVDIKPKIHECSICGSEFSSGQALGGHMRRHRTAPNTTRIGTDDSEEPRNILALDLNLPAPLEDDHRPDEKFLFFSSPALVDCHY*	8.62	28387.9	nucleus
evm.model.Contig112.77	OfZAT8	MALEALNSPAAAPTPGLKYDNVDRNLDSWTKGKRSKRSRSENPPTDEEYLALCLIMLARSGGEGGGSVISPSVNTTNPTTTTANLPTIDDGKKKRENSTTTPPPTAQNQSYSCSVCNKAFPSYQALGGHKASHRKNATATATSTASDDGNHSTSTSTTTAAASTASNVPALNPRGRLHECSICHRSFPTGQALGGHKRRHYEGPIGGGSSKSGVTSSDGGASSHAPRDFDLNLPATPEFPLELTVDCEKKSQILGDQEVESPMPYKKPRLPLFEERF*	8.48	29342.4	nucleus
evm.model.Contig303.29	OfZAT9	MEGRDEVGVASRDLSHLVKGKRTKRHRPQSPIPFPITTRDSSTKDHWNHHNLSSSAESSTTEEEETAKCLILLAQGHQFSSKKVDHDDDDDQDFKFNSKEYVEPGTCVYECKTCNRSFSSFQALGGHRASHRKPKNTTGFVLSDEDQDRDHFSFRPKNSMSSSLSLQLTNPTNKSNSSRKVHECSYCGAEFTSGQALGGHMRRHRGGPVSTNTTLSLSSPSPASFDNQESDELSKKPRNGLSLDLNLPAPEDDLNHTSAFNSKKQQQQQKEGSLALYTPPTLLDCHY*	6.73	31998	nucleus
evm.model.Contig91.5	OfZAT10	MMMKRGREEEEADKNMKSMANCLMLLSNDRDGPFDSVVDSSVSRVFECKTCNRQFPSFQALGGHRASHKKPRLMGSGELRTSPAKPKTHGCPVCGMEFAIGQALGGHMRRHRAAAVNENDQQPPPPPPPPPPALSLSPPHPHPIVKSSNSRRVFCLDLNLTPSENKFLLFGKTVPTIESCI*	9.23	19881.9	nucleus
evm.model.Contig91.4	OfZAT11	MNMKRSREEEADQNMKSMAISLMLLSNGGGGAFDSVVDDSAARIFECKTCNRQFTSFQALGGHRASHKKQRLMGEQHSGELRTSLAKPKTHDCPVCGIEFAIGQALGGHMRRHRSAAVNENHQPPLSPALSLSLPHPHPIVKRSNNSRVFCLDLNLTPSENKFLMFGKITPAVDCLY*	9.17	19514.3	nucleus
evm.model.Contig12.32	OfZAT12	MMMKRGREEEEADKNMKSMANCLMLLSNDRDGPFDSVVDSSVSRVFECKTCNRQFPSFQALGGHRASHKKPRLMGSGELRTSPAKPKTHGCPVCGMEFAIGQALGGHMRRHRAAAVNEYDQQPPPPPPALSLSPPHPHPIVKSSNSRRVFCLDLNLTPSENKFLLFGKTVPTIESCI*	9.21	19542.5	nucleus
evm.model.Contig12.33	OfZAT13	MNMKRSREEEADQNMKSMAISLMLLSNGGGGAFDSVVDDSAARIFECKTCNRQFTSFQALGGHRASHKKQRLMGEQHSGELRTSLAKPKTHDCPVCGIEFAIGQALGGHMRRHRSAAVNENHQPPPSPALSLSLPHPHPIVKRSNNSRVFCLDLNLTPSENKFLMFGKITPAVDCLY*	9.17	19498.3	nucleus
evm.model.Contig12.166	OfZAT14	MEAPTHVAAGTSNDLTHIVKGVRTKRQRPHSPIPSIIRSGGDGHCDTILHHKNTGSDSSPDPESINITSEDEETAKCLILLAQVHRFPPKYKIDLDHDKNHDQDYKFNSKRYIETSSTSENKAGIFVYECKTCSRTFPSFQALGGHRASHKKPKNNAKRAFFFSDSEDDFSFTLHKNDSKMSSPPRLQPVNKKKNSSFHSFKVHECSYCGAEFTSGQALGGHMRRHRGGGSSVAAANTTLSLSTPISQASFDYYNQESEESKKTTRNSLSLDLNLPAPEDEHKQQKQQKETEFVFSTTPALVNCHY*	8.56	34189.9	nucleus
evm.model.Contig614.6	OfZAT15	MALEALNSQVAPPPASLRYEEIDSNRTKGKRSKRSRYEAVPSHTDDDEFLALSLMMLSRGAPCTAAETTAETKYDIKPVPTTTKRTTAEKILIPSEEKKQIKASPSSTGAVAQPQNTYKCSVCNKAFTSYQALGGHKASHGIKNSSATSTASKDGHLSPSTSIVTASNTPSLNLTGKHHECSICHRVFPTGQALGGHKRRHYEGVIGGGNKSSITSEGAVAAARSQSQSYGHTVRDFDLNLPASPEIGLDLIPFRPEEKSQLILYEQEVESPMPVSAKKPRLFH*	9.1	30616.4	nucleus
evm.model.Contig22.248	OfZAT16	MAGIQTNEFDTLYSQSSKKRHHEPTEIEEEAALALLMLSKDNRSWQTGPATSAATAVTTTSERTAALASAGDDKKSMEPFSPTIIASPLDQNMPYICSVCGQSFSSYQALGGHKTSHRDRSQFATTTAITNTSNISYLNPSGRVHKCNVCNKTFTSGQALGGHMRKHYEGVIKGGQKTSVITFKGGASSQCNSNGRTSTVDFNVNLPALLETYSDSTLYPGQRIQVLGDQQKIESHIPFKKQRLDE*	8.55	26730.8	nucleus
evm.model.Contig22.250	OfZAT17	MAGLQTNEFDTFCSQSSKNRDHEPTEIEEEAALALLMLSQDNRSWHNSPATSATAVVELIEDVLNPAATAVTTTSERSAAGDDKKSMEPFSHIIIASPLDQNMPHICSVCGESFSSYQALGGHKTSHRDRSVFATTTSITNTSNISYLNTSGRIHKCNVCNKIFTTGQALGGHMRKHYEGVIKGGKKTSVITFKDGASSQCNSNGRTSTVDFNLNLPALLETYSDFTLHPDQRIQVPGDQQKVESHIPFKKQRLDE*	6.11	28021.1	nucleus
evm.model.Contig22.254	OfZAT18	MALERSLSMSGLRHYDFDSVHLDLNLNKKRKRSFFYKKSTDEECAALILKKLSRDGATTTPATAAITTTPASIKAREYKKDTESSSTAIPGQKSYKCSVCGMYFLSYQALGGHKTRHRDSATNGNYECKECHKTFPSGQALGGHMGRHSGGKKTNTITSDGAASRNSNGRVVDDFDLNLPAGAEDESPIP*	9.16	20688.1	nucleus
evm.model.Contig22.255	OfZAT19	MVPEELNSFNKGKRSHFYRKPTDDEYTALALLKLSRCDDAYWTRPTTTVEWRKPVPTTTVGIYASAPVNVMNDTETYPPPAQKHESHQAIVDHRDRSQFTTATCPTISPAAAEIIEDVNPAVASTSERTKSALPSTGDDEKSTEPFYCPTIIAFPVDQKHESHECDVCGKSFLSYQALGGHKTIHRDRAQFAATVAITNASNISYLNPSGRIHECNKCYKTFSTGQALGGHMRRHYEGLISSGKKTNTITSDGSTSSHCNSNGHVVHDFDLNVPALPEDESPIPRKKHCLGE*	6.42	32220.8	nucleus
evm.model.Contig22.256	OfZAT20	MVLKRLSLSMSGLRHYDFDSVRLDLNKKRKRSYFYRKSRDEECAALILKKLSRDHPTTTPAPINAIEYKKDTESSSTAIPGKKSHKCDMCGKSFLSYQALGGHKTSHRDSATNGNHECKECYKTFPSGQALGGHMRRHSGGKKTNTITSDGSESRNSNRRVVDDFDLNLPAVAEDESPIPRKKHCLGE*	9.51	21102.8	nucleus
evm.model.Contig22.257	OfZAT21	MVPEELNSFNKGKRSHFYRKPTDDEYTALALLKLSRCDDAYWTRPTTTVEWRKPVPTTTVGIYASAPVNVMNDTETYPPPAQKHESHQAIVDHRDRSQFTTATCPTISPAAAEIIEDVNPAVSSTSERTKSALPSTGDDEKSTEPFYCPTIIAFPVDQKHESHECDVCGKSFFSYQALGGHKTIHRDRAQFAATVAITNASNISYLNPSGRIHECNKCYKTFSTGQALGGHMRRHYEGLISSGTKTNTITSDGSESSHCNSNGHVVHDFDLNLPALPEDESPIPRKKHCLGE*	6.19	32285.8	nucleus
evm.model.Contig22.258	OfZAT22	MSGFRYYDFESVRLDLNKKRKRSYFYRKSTDNEYAALILIMLSQGRPTTPPATANTNEFNPTAANTTTPASIKAIEYKKDTEPSSTTILGQKQSHKCDVCGKSFPSCQALGGHKTSHRSRPPSITTTTASKESIISNASDFNPSGGSHECYICKKGFSTGQALGGHMRRHYDGKKSSASSNGRTLHDFDLNLSLSPDLTLI*	9.45	22053.7	nucleus
evm.model.Contig22.276	OfZAT23	MAGLQTNEFDAHCSQSSKKRDHEPTEIEEEAALALLMLSQDNRSWHTSPATSAAAVIELIEGVLNPSATAVTTTSERTAALASARDDKKSMEPFSPIIIASPLDQNMPYICSVCGKSFSSYQALGGHKTSHRDRSQFATTTAITNISNISYLDPSGRIHKCNVCSKTFTTGQALGGHMRKHYEGVIKETGVITFKGGASSQCNSNGRTSTVDFKPTRVTGDLLRFHP*	7.68	24495.4	nucleus
evm.model.Contig143.30	OfZAT24	MACIEDQEQNFKHFCRVCKKGFMCGSALGGHMRSHGIGDECVNLGYQDDDATSFWEDKFGGNDRTSNKKMYQLRTNPNRIKSCRNCENCGKEFLCWKSFLEHGKCSSADAKSLVSLQESEGEEEDGGRRGGGWSKRKRSLRTSMGSFSSTYLSSEEEDLLLAKCLVQLANTRVDPPVPPMAEPEEFSTSTRKEERLRMNIRMAYFDHDHKSKGVSNSKLGLPFECKSCKKVFNSHQALGGHRASHKKIKGCYAANQDDNLAEEDDDAITHGQVIISNKSKMHACSICHRVFTSGQALGGHKRCHWINSNSPAETFSFAKLQFHPQHGQRGPHQHQVIHKTEALNLNLPADEISQINDNKRDNATHNVDHEETDIKMKLAKLNDSKDMTNIAGDSSQWLQ…	7.57	45951.4	nucleus
evm.model.Contig103.63	OfZAT25	MALEALNSPTPAFQFDNATLLSLEPWTKGKRSKRQRSVERHDQPTEEEYLALCLIMLARGDGGSTSKPAAVRQQKQTRLLPPPPVMKSYDSTKLLYKCSVCDKAFGSYQALGGHKASHRKLSCPSGGDEYSTTSSAATVTASGTTTSASNRSGRVHECSICHKCFPTGQALGGHKRCHYEGGAPSNNGGAGSSSAVMSSEGVGSTVTHHRDFDLNKPASPEFWPGFGFGEDEVESPHPAKRSRLSLPAKLEMF*	8.88	27133.4	nucleus
evm.model.Contig10.386	OfZAT26	MQAQEQVMEAKDHRHKIKGKRTKRPRPESPLALTMATTSSCSTAASDGGFGGASDISGRFDRFAALPPNSYEHTDEEEDMANCLILLAKGHTRKPSEPTVAVASASNNTAAVAAAAEVYQCKTCNRCFSSFQALGGHRASHNKPKPTTPEQNPQNFQFSYDHSTILSLQISSKNSGCNPQNKSRIHECSICGAEFSSGQALGGHMRRHRPMPLAAVAPDRGHEESKEAKKPRNLLSLDLNLPAPEPEDDDLRETKFSFASKEIIVFSTSPLVDCHY*	7.64	30078.6	nucleus
evm.model.Contig10.208	OfZAT27	MEGQNEFDVAPRDLSHLVKGKRTKRYRPQSPISIPITTHDPPSKDRWNHHNSSSSAESTTTEEEDTAKCLILLAQGHHFSSKKVDHDDDQNFEFNSKKYIEPGTCVYECKTCNRTFPSFQALGGHRASHKKPKNTTTFVLSDEDQYHDHVSFRQKNSFSSSLSLQLTNPTNKSSSSRKVHACSYCGAEFMSGQALGGHMRRHRGGPVATNTTLSLSPPIPASFDNQESDELSKKPRNGLSLVLNLPAPEDDPNHTFALNSKKQQQQKGGLALYTPPTLVDCHY*	8.4	31565	nucleus
evm.model.Contig383.36	OfZAT28	MVGNVNGGEEEMQERSERHFCKVCNEGFRCGGALGGHMRAHVIGDINNVEEENSRNKLSEGNYKHPYYLQPKTSRYVGYQVSEEEKHKNKSMALIKMNNKCDDHDRYSVSSEEEDLANCLVMLSNKSCALSNKKEVIKAKQVEIKGMFQCKSCKKIFNSHQALGGHRASHKKVKGCFAAKLVNPNNNIIEQDLISDMEDDEVLATLESHSKKRSKVHECSVCRRVFSSGQALGGHKRCHWLTSTSVDKAFIPKIHKFQYDHSQQLYKKPAHAPASIPALLDLNLSSRENITSDNTISKYEDSTRLYLKQWGKGKVFNSITNQNQHNIQGTNPVTIPGGRNSENTGEIKLNDLREMNLDGGSSSWLQVGTASTTDIYIKNATQEGTQL*	8.68	43407.8	nucleus
evm.model.Contig43.45	OfZAT29	MALEALNSPTTPMPVFPFEITSLGSVEPWTKGKRSKRQRSVDRHEPMMMTLDSSRLSYKCSVCNKAFGSYQALGGHKASHRKSAGGSGGDDLSTNSTTPSATTSGGGGSGRTHECSICHRCFPTGQALGGHKRRHYEGGAASNSGAFGSSAVSSSEDIGTTVSHRNFDLNLPALPEFWPGFSSGEDEVESPHPLKKSRHFLQSKLEIF*	8.85	22219.7	nucleus
evm.model.Contig115.45	OfZAT30	MEKHRCKLCFRNFANGRALGGHMRSHMMNFCAGKKEENKGKVNPFENCQQQIDQGDDFQSSFASSSSSSDGEDEERGEKGIRCYGLMRKKKNGFCVIQDRESETDSSKNKLKRFRKLRTSGMKSKKSDYFEHLSEMVEPEPLSSISDTTPEENVAYCLMMLSRDKWKSKEIEDEEEEDSGVVYRNLIGLLDQQKEPNKVLKTKARGKYRCETCNKVFRSYQALGGHRASHKKIKVELPPPEVALKTRNKTNAGQALGGHKRSHFIGAAAIASSTTPIKPFSRLGETLNIDLNLPAPIDDDEEISQVEISAVSNAVICQPH*	8.68	36027.7	nucleus
evm.model.Contig439.30	OfZAT31	MALEALNSQVAPPPASLRYEEIDSNRTKGKRSKRSRYEAVPSHTDDDEFLALSLMMLSRGAPCTAAETTAETKYDIKPVPTTTKRTTAEKILIPSEEKKQIKASPSSTGAVAQPQNTYKCSVCNKAFSSYQALGGHKASHGIKNSSATSTASKDGHLSPSTSIVTASNTPSLNLTGKHHECSICHRVFPTGQALGGHKRRHYEGVIGGGNKSSITSEGAVAAARSQSQSYGHTVRDFDLNLPASPEIGLDLIPFRPEEKSQLILYEQEVESPMPVSAKKPRLFH*	9.1	30602.4	nucleus
evm.model.Contig226.11	OfZAT32	MALEALNSPTIPSPPLQLDKAGLSSFRRWLKGKKSRRLHIVEQNEPTEEEHLAICLMMLARGSGPSTTAALLQKQSQSETRLPPDSTKVLYQCSVCGKAFRSYQALGGHKTIHRKITGNSGGSQEHPTISASATTTICGGRTHKCSICHKCFPTGQALGGHKRRHYEKGANSNGGGAVSSAMTSSERVQSTVTHRDFDLNLPALPQFWPGFGSGEDEVESRHPAKKFRL*	9.62	24860.2	nucleus
evm.model.Contig386.36	OfZAT33	MEILEEYLGSNDHSIVQVKRTKRQRPSSSTLSSSRATALIGGDGGGGEFYSSFSSLTTSISTNTEEDEDMANCLIFLAQGGVSLPKNATSTTKDSTYIYECKTCKRSFQSFQALGGHRASHKKPKPSENDRKETPVHARSGNQEEEKKSHKSFHYTHNNPKIHECSICGSKFSSGQALGGHMRRHRNPNSTRVNESSSNDEDKPRNILALDLNLPAPAEDNHRPGPGPKFQFSSNYQGLAFSTVALVDCHH*	8.48	27599.4	nucleus
evm.model.Contig266.22	OfZAT34	MEILEEYLGSNDHSIVKVKRTKRQRPSSSTLSSSRATALIGGDGEGGEFYSSFSSLTTSISTNTEEDEDMANCLIFLAQGGVSLPKNATSTTKDSTYIYECKTCKRSFQSFQALGGHRASHKKPKPSENDRKETPVHARSGNQEEKEKSHKSFHYTHNNPKIHECSICGSKFSSGQALGGHMRRHRNPNSTRVNESSSNDEDKPRNILALDLNLPAPAEDNHRPGPGPKFQFSSNYQGLAFSTVALVDCHY*	8.47	27697.5	nucleus
evm.model.Contig82.76	OfZAT35	MALEALNSPTTQTPAFQFDNATLRYLEPWTKGKRSKRQRSVERHEQPTEEEYLALCLMMLARSGGGGSTSKPATTNTAAVAQKTQTRQKKTRLPPPPAVMTADDTTKMLYKCSVCDRAFGSYQALGGHKASHRKLSGGDELSTNTTSSTATIIASAITTSASNHSGRVHECSICHKCFPTGQALGGHKRCHYEGGAPSNNGGAAGSSVVMSSEGVGSTVTHLDFDLNKPALPGFWPGFGSGEDEVESPHPAKKSHLSFPGKLEII*	8.94	28176.6	nucleus
evm.model.Contig1.281	OfZAT36	MALEALNSPAPGLQYEDVDRNLDSWTKRKRSKRARSENPPTDEEYLALCLIMLARSGGDRGGATASPSVNTTSPTDTMANFTSIDDIKKQTENSSPPPPSSPTTQNQSYNCSVCNKAFPSYQALGGHKASHRKNSTATASDDGNPSTSTSAAAAASTASNVSALNPTGRLHECSVCHKSFPTGQALGGHKRRHYEGTIGGGGSSKSGVTSSEGGVASHSASHAPRDFDLNLPATPEFQLALTVDYEKKSQFLGDQEVESPMPSKKPRLTLFDDGF*	6.71	29064.9	nucleus
evm.model.Contig62.201	OfZAT37	MDCIEDQQPTFKHYCRVCKKGFMCGRALGGHMRAHGIGDENGNLDEEDPTSDWEDKNDRTSNKRMYQLRTNPNRLKSCRICENCGKEFFSWKAFLEHGKCSSDAESLMSSPESEDEDDEGGGRRGGGGWTKRKRSMRAKVGSTIISSAYPSSEDEDLLLAKCLVQLANTRVELPTMVAEMESSSTSASREEERRNAMANFFSPGTLTPLDKAKRVSSNNSKGTFECKACKKVFNSHQALGGHRASHKKVKGCYAARQDRDHQLDDHSLADDDVITHDEFFPASKSLYNSPNLQFEQGSTALVGAARRKSKVHECTICHRVFSSGQALGGHKRCHWITSNSPADTTKLQFHHHVEPINHYKPKIKNTDQALDLNLPAWTDEMSGLRRDPRNPLSFEVSTD…	6.54	55825.8	nucleus
evm.model.Contig62.45	OfZAT38	MELLEDFTKYKDQMILKRKRNRTKQLRPSQSSSSSGGGGGDGGGRGGGNEFRSLVSSPTTTATSSGIFMSTEEDEDMANCLILLAQSGDKVEKFSCRKYAEMANITQGKVGIYVYECKTCNRTFPSFQALGGHRASHKKPKSTTDDQRKSSPFDEEKKLIITRLSPPPSIQSSNKVDVKLKIHECSICGSEFSSGQALGGHMRRHRTAPNTPSPRIGTDDSEKPRKILALDLNLPAPPEDDHRPDETFRLFSSPALVDCHY*	8.9	28745.3	nucleus
