# Supplementary material for: Genome-Wide Analysis of ZAT Gene Family in Osmanthus fragrans and the Function Exploration of OfZAT35 in Cold Stress
Source: Plants (Basel). 2023 Jun 16;12(12):2346. doi: 10.3390/plants12122346 (PMC10305554; doi:10.3390/plants12122346)
Supplement: Supplementary file 1 [file plants-12-02346-s001.zip › Table S2 The sequences of 15 motifs in 89 ZATs.xlsx]

## Sheet: Sheet1
Table S2 The sequences of 15 motifs in 89 ZATs
Motif type	Sequence	Length
Motif1	KGKVHECSICGKEFPSGQALGGHMRRHRE	29
Motif2	RVYECKTCNKSFPSFQALGGHRASHKKPK	29
Motif3	ESTTEEEDLALCLMLLARGGR	21
Motif4	SSSRRVLDLDLNLPAPEEDD	20
Motif5	WVKGKRSKRQR	11
Motif6	MALEALNSPTTATP	14
Motif7	DDEVESPLPAKKPRL	15
Motif8	LLLFSTPALVDCHY	14
Motif9	MDCIEDQEPNFKHYCRVCKKGFMCGRALGGHMRAHGIGDEN	41
Motif10	WEDKNDRTSNKRMYQLRTNPNRLKSCRICENCGKEFFSWKAFLEHGKCSS	50
Motif11	PPPPPPALSLSPPHPHPIVKR	21
Motif12	TTAITNASNISYLNP	15
Motif13	YWTRPTTTVEWRKPVPTTTVGIYASAPVNVMNDTETYPPPAQKHESHQAI	50
Motif14	KTYKFNSRKYJETST	15
Motif15	GDDKKSTEPFSPPII	15
