# Supplementary material for: Genome-Wide Analysis of ZAT Gene Family in Osmanthus fragrans and the Function Exploration of OfZAT35 in Cold Stress
Source: Plants (Basel). 2023 Jun 16;12(12):2346. doi: 10.3390/plants12122346 (PMC10305554; doi:10.3390/plants12122346)
Supplement: Supplementary file 1 [file plants-12-02346-s001.zip › Table S3 The sequences of 15 motif in OfZATs.xlsx]

## Sheet: Sheet1
Table S3 The sequences of 15 motifs in OfZATs
Motif name	Motif sequence	Length
Motif1	LSTSNPKGKVHECSICGKEFSSGQALGGHMRRHREGAVSEN	41
Motif2	SSVSDDSQKRVYECKTCNRSFPSFQALGGHRASHKKPKGSA	41
Motif3	EEATTEEEYMALCLILLARGG	21
Motif4	RNVLDLDLNLPAPPE	15
Motif5	LSHWTKGKRSKRQRP	15
Motif6	MDCIEDQEPNFKHYCRVCKKGFMCGRALGGHMRAHGIGDENGNLDEED	48
Motif7	KPGFILGEQEVESPMPAKKSR	21
Motif8	TDKNDRTANKRMYQLRTNPNRLKSCRTCENCGKEFFAWKAFJEHGKCSS	49
Motif9	LLFFSTPPLVDCHY	14
Motif10	PALSLSPPHPHPIVKRSNS	19
Motif11	MALEALNSPT	10
Motif12	MAGLRTYDFDSVRLDLNKKRK	21
Motif13	ITNKGGASSQWLQVG	15
Motif14	AKPVPTTTERTAAEA	15
Motif15	LSDEDDDTDHTFFKADNSMSSSPSLQLEN	29
