# Supplementary material for: Genome-Wide Analysis of ZAT Gene Family in Osmanthus fragrans and the Function Exploration of OfZAT35 in Cold Stress
Source: Plants (Basel). 2023 Jun 16;12(12):2346. doi: 10.3390/plants12122346 (PMC10305554; doi:10.3390/plants12122346)
Supplement: Supplementary file 1 [file plants-12-02346-s001.zip › Table S4 The FPKM values of OfZATs in different O. fragrans tissues.xlsx]

## Sheet: Sheet1
Table S4 The FPKM values of OfZATs in different O. fragrans tissues
Gene name	Root	Stem	Young leaf	Mature leaf	Primary blooming stage	Full blooming stage	Flower fading stage
OfZAT27	1.01078	0.670556	0.397181	0	0.122714	0.009403	0
OfZAT9	1.60803	0.127917	0.098554	0	0.298197	0.045438	0.047176
OfZAT14	0	0	0	0	0.022617	9.8109	14.6891
OfZAT5	0	0.0143033	0.040243	0	0.137769	9.5016	13.6462
OfZAT26	4.0543	4.20409	2.31484	0.15919	2.57442	0.255478	0.044473
OfZAT2	0.917176	0.910454	0.263633	0	0.185275	0.033367	0.037048
OfZAT7	3.9277	3.42394	1.01758	2.78387	29.9209	68.9427	32.4514
OfZAT38	2.69653	1.29472	0.496203	3.01998	26.1144	60.8141	91.8857
OfZAT1	0.852482	1.31699	1.49919	0.0250493	1.78921	0.203412	0.0284503
OfZAT34	0.821912	2.18796	0.253572	0.020138	0.875495	0.341217	0.546595
OfZAT33	0.88979	1.83938	0.251514	0	0.834856	0.268094	0.426383
OfZAT3	4.14485	0.279914	0	0.52487	0.145668	0.284562	3.33538
OfZAT12	4.31982	0.180155	0.0773933	0.261867	0	0.0179047	0.157589
OfZAT10	8.38802	0.250309	0.0897773	0.317605	0	0.00506233	0.2014
OfZAT4	6.39357	1.26214	0.39576	1.12809	0.166879	0.177555	1.02828
OfZAT13	4.25132	0.1907	0.113702	0.287676	0.0571357	0.362209	3.65745
OfZAT11	4.39367	0.16515	0.0851767	0.407727	0.045699	0.289246	2.833
OfZAT30	0.416487	0.171679	0.460031	0.446616	0.493428	0	0
OfZAT28	0.05522	0	0	0	0.656367	0.0119323	0
OfZAT24	0	0	0	0	0.055155	0.399812	0.458982
OfZAT37	0.00846867	0.126251	0	0	0.49189	0.457884	0.463291
OfZAT6	0.223111	0.148826	0.018557	0	0.765376	0.521881	0.521941
OfZAT36	96.8196	5.46456	11.5467	19.818	11.2348	14.6878	126.433
OfZAT8	148.532	10.9511	12.4076	20.2302	12.4246	22.4444	105.605
OfZAT31	4.52412	0.544651	0.0764747	0.210132	0.938942	2.19315	23.1978
OfZAT15	5.86016	0.344911	0.116374	0.117269	0.398084	1.32939	20.7081
OfZAT32	26.8953	0.217317	0.275867	0.884727	0.679515	0.253334	0.953851
OfZAT29	128.571	0.328085	2.73451	2.73344	3.30285	1.33093	1.80523
OfZAT25	93.3252	0.790257	5.04037	2.07081	9.06501	2.20828	31.3701
OfZAT35	200.824	3.97872	7.80535	13.005	0.60214	0.478916	29.8348
OfZAT18	0	0	0	0	0	0.42743	0.07047
OfZAT20	0	0	0	0	0	0	0
OfZAT22	0	0.153431	0.0676107	0.213166	0.0692267	0.0229197	0.077703
OfZAT19	0	0	0	0	0	0	0
OfZAT21	0	0	0	0	0	0	0
OfZAT23	0	0	0	0	0.087566	0	0.0390397
OfZAT16	0	0	0	0	0	0	0
OfZAT17	0	0	0	0	0	0	0
