# Supplementary material for: Genome-Wide Analysis of ZAT Gene Family in Osmanthus fragrans and the Function Exploration of OfZAT35 in Cold Stress
Source: Plants (Basel). 2023 Jun 16;12(12):2346. doi: 10.3390/plants12122346 (PMC10305554; doi:10.3390/plants12122346)
Supplement: Supplementary file 1 [file plants-12-02346-s001.zip › Table S5 The FPKM values of OfZATs in the salt stress treatment and control.xlsx]

## Sheet: Sheet1
Table S5 The FPKM valus of OfZATs in the salt stress treatment and control
Gene name	S0h	S6h	S24h	S72h	CK6h	CK24h	CK72h
OfZAT27	0.15	0.23	0.156667	0.04	0.0266667	0.123333	0.07
OfZAT9	0.06	0	0.183333	0.03	0	0.03	0
OfZAT14	0	0.03	0	0	0.0333333	0	0.04
OfZAT5	0	0	0.0266667	0	0.07	0.0266667	0.0366667
OfZAT26	1.74333	1.23667	0.996667	0.92	1.07667	1.23667	1.65333
OfZAT2	0.1	0.0366667	0	0.0366667	0.04	0.0666667	0.203333
OfZAT7	2.73	0.816667	1.12667	2.17333	0.67	2.2	2.35
OfZAT38	1.38333	0.603333	0.563333	2.44	1.21333	1.22	1.19333
OfZAT1	0	0	0.0633333	0.276667	0.0766667	0.0366667	0
OfZAT34	0.106667	0.216667	0	0.0433333	0.08	0.19	0.2
OfZAT33	0.17	0	0.07	0.0433333	0.0466667	0.0666667	0.0466667
OfZAT3	0.246667	0.153333	0.0966667	0.506667	0	0.0966667	0.0533333
OfZAT12	0.09	0.05	0.05	0.05	0	0	0.0566667
OfZAT10	0.05	0.05	0	0.05	0.11	0	0.0533333
OfZAT4	0.386667	0.92	0.146667	1.24333	0.296667	0.526667	0.27
OfZAT13	0.553333	0.466667	0.403333	0.136667	0.0266667	0.106667	0
OfZAT11	0.1	0.203333	0.43	0.226667	0.0266667	0.0466667	0
OfZAT30	0.156667	0.2	0.396667	0.276667	0.183333	0.243333	0.06
OfZAT28	0	0.0966667	0	0	0	0.0233333	0.0266667
OfZAT24	0	0	0	0	0	0	0
OfZAT37	0	0	0	0	0.0133333	0	0
OfZAT6	0.02	0.02	0	0	0	0	0
OfZAT36	37.5433	46.0767	20.2567	62.3867	22.25	6.39667	5.54
OfZAT8	45.0767	66.94	23.94	81.8433	27.13	6.92333	6.31667
OfZAT31	0.64	1.36	0.72	9.63333	0.766667	0.633333	0.423333
OfZAT15	0.176667	0.853333	0.193333	10.4	0.0266667	0.16	0.113333
OfZAT32	2.08667	1.44667	0.213333	0.266667	2.39	0.196667	0.22
OfZAT29	5.46	4.07	1.46	1.51667	5.62667	0.456667	0.24
OfZAT25	12.5133	15.2633	2.22	6.73	12.68	3.41667	1.23333
OfZAT35	98.3033	68.2567	8.84	18.9633	49.8133	18.61	6.57333
OfZAT18	0	0	0	0	0	0.05	0
OfZAT20	0	0.05	0	0	0	0	0
OfZAT22	0.123333	0.0466667	0.08	0.143333	0.146667	0.0933333	0.16
OfZAT19	0	0	0	0	0	0	0
OfZAT21	0	0	0	0	0	0	0
OfZAT23	0	0	0	0	0	0	0
OfZAT16	0	0	0	0	0	0	0
OfZAT17	0	0	0	0	0	0	0
