# Supplementary material for: Genome-Wide Analysis of ZAT Gene Family in Osmanthus fragrans and the Function Exploration of OfZAT35 in Cold Stress
Source: Plants (Basel). 2023 Jun 16;12(12):2346. doi: 10.3390/plants12122346 (PMC10305554; doi:10.3390/plants12122346)
Supplement: Supplementary file 1 [file plants-12-02346-s001.zip › Table S6 The FPKM values of OfZATs during cold stress treatment.xlsx]

## Sheet: Sheet1
Table S6 The FPKM values of OfZATs during cold stress treatment
Gene name	C0h	C3h	C12h	C24h	C72h	C120h	Cr72h
OfZAT27	0.037	0.133	0.04	0	0.04	0.033	0.077
OfZAT9	0.037	0.063	0.107	0	0	0	0.107
OfZAT14	0	0	0	0	0	0	0
OfZAT5	0	0	0	0.067	0	0.143	0
OfZAT26	2.82	9.807	3.63	7.683	1.077	1.14	1.553
OfZAT2	0.28	0.167	0.13	0.177	0.293	0.147	0.197
OfZAT7	12.97	17.04	18.583	24.007	4.953	4.137	12.293
OfZAT38	3.883	9.03	21.28	41.997	2.28	9.937	3.057
OfZAT1	0.233	0.21	0.083	0.117	0.073	0	0.043
OfZAT34	0.573	0.83	0.173	0.17	0.083	0.037	0.29
OfZAT33	0.33	0.303	0.303	0.127	0.047	0	0.127
OfZAT3	0	0.143	0	0.123	0.183	0.05	0
OfZAT12	0.06	0.27	0	0	0.053	0	0.117
OfZAT10	0.17	0	0	0	0	0	0.057
OfZAT4	0.17	0.52	0.51	0.86	0.39	0.407	0.123
OfZAT13	0.403	0.14	0.383	0.123	0.053	0	0.03
OfZAT11	0	0.14	0.2	0.113	0	0.25	0.03
OfZAT30	0	0.35	0.097	0.107	0.247	0.233	0.127
OfZAT28	0	0.033	0	0	0	0	0
OfZAT24	0	0	0	0	0	0	0.027
OfZAT37	0	0	0	0	0	0	0
OfZAT6	0	0	0	0.02	0	0	0
OfZAT36	11.927	104.84	90.737	172.03	340.187	459.353	6.707
OfZAT8	18.747	233.387	121.133	142.03	81.45	47.543	6.283
OfZAT31	0.217	0.34	0.19	0.893	0.55	0.533	0.4
OfZAT15	0.073	0.043	0.07	0.253	0.16	0.063	0.117
OfZAT32	4.39	39.52	7.317	25.067	2.16	3.823	0.603
OfZAT29	2.127	17.827	6.057	15.727	0.74	0.737	0.643
OfZAT25	2.347	14.527	5.553	5.567	1.117	1.493	2.1
OfZAT35	11.02	160.137	210.603	146.297	467.973	276.98	3.29
OfZAT18	0	0	0	0	0	0	0
OfZAT20	0	0	0	0	0	0	0
OfZAT22	0.25	0.063	0.1	0.107	0	0	0
OfZAT19	0	0	0	0	0	0	0
OfZAT21	0	0	0	0	0	0	0
OfZAT23	0	0	0	0	0	0	0
OfZAT16	0	0	0	0	0	0	0
OfZAT17	0	0	0	0	0	0	0
