# Supplementary material for: Genome-Wide Analysis of ZAT Gene Family in Osmanthus fragrans and the Function Exploration of OfZAT35 in Cold Stress
Source: Plants (Basel). 2023 Jun 16;12(12):2346. doi: 10.3390/plants12122346 (PMC10305554; doi:10.3390/plants12122346)
Supplement: Supplementary file 1 [file plants-12-02346-s001.zip › Table S8 Primer sequences for qRT-PCR.xlsx]

## Sheet: Sheet1
Table S8 Primer sequences for qRT-PCR
Gene name	Forward primers (5′-3′)	Reverse primers (5′-3′)
NbSOD	AGCTACATGACGCCATTTCC	CCCTGTAAAGCAGCACCTTC
NbCAT	GTATCGTCCGTCAAGTGCCT	CGGGAGCTCGAAGGAAATCA
NbAPX	TGACGAAGTGCTATCCCACAGTA	CCACTCCAGCCAACTGATAGAA
NbP5CS	TGGACAAATTGTTGACGGTGAT	CCTGCTTTGCCCACATCC
NbDREB3	AACACACTTCTTACTCTTTTCCATCA	TGCTCGCTTCTTGGGGTTAT
NbLEA5	ATGGATCAAATCATCAAATACTCTGT	ACCCATAGATAAACAAGAACACACAG
Nbactin	ATCCTCACAGAGCGTGGTTAC	CACTGAGCACTATGTTTCCGT
